# Supplementary material for: Reassessing and Extending the European Standards of Care for Newborn Health: How to Keep Reference Standards in Line with Current Evidence
Source: Children (Basel). 2024 Feb 1;11(2):179. doi: 10.3390/children11020179 (PMC10887008; doi:10.3390/children11020179)
Supplement: Supplementary file 1 [file children-11-00179-s001.zip]

Archive with 1 entries (1 files):
- children-2778085-supplementary.pdf
